# Supplementary material for: Curated cauldrons: Preserved proteins from early copper-alloy vessels illuminate feasting practices in the Caucasian steppe
Source: iScience. 2023 Aug 24;26(9):107482. doi: 10.1016/j.isci.2023.107482 (PMC10517358; doi:10.1016/j.isci.2023.107482)
Supplement: Table S1. Protein identifications per sample — This table lists all dietary peptides recovered per individual, as well as the metadata for each peptide spectral match, the species and tissue for each peptide, and the false discovery rate of each protein dataset. [file mmc2.xlsx]

## Sheet: Sheet1
Sample type	Lab number	Total proteins	Tissue	Protein	Protein type	PSM count	Sequence	PTMs	Taxonomy	Mascot Ion Score	E-Value	Protein FDR	Peptide FDR	E-value Cutoff	Species Overall	Notes
Bronze Cauldron	DA370	37	Muscle	Tropomyosin beta chain	Muscle protein	1	LVILEGELER	-	Euteleostomi (90% of all vertabrates)	62.03	0.0007	3.7	1.01	0.01	Blood: Pecora, Bovidae, Caprinae Muscle: Vertabrates; Milk: Caprinae
						7	ATDAEADVASLNR	-	Euteleostomi (90% of all vertabrates)	82.39	3e-06					99% matches to Tropomyosin, a muscle protein - not specific to
						1	MELQEMQLK	-	Euteleostomi (90% of all vertabrates)	47.41	0.00075
						12	IQLVEEELDR	-	Euteleostomi (90% of all vertabrates)	72.2	9.3e-05
						25	KLVILEGELER	-	Euteleostomi (90% of all vertabrates)	87.95	1.2e-06
						1	QLEEEQQALQK	-	Amniota, birds, reptiles, mammals	49.54	0.00081
						11	RIQLVEEELDR	-	Euteleostomi (90% of all vertabrates)	73.15	8.3e-05
						2	KATDAEADVASLNR	-	Euteleostomi (90% of all vertabrates)	88.31	8.9e-07					99% matches to Tropomyosin, a muscle protein, 1% Talin-1, another muscle protein
						7	ATDAEADVASLNRR	-	Euteleostomi (90% of all vertabrates)	93.01	5e-07					99% matches to Tropomyosin, a muscle protein, 1% Talin-1, another muscle protein
						8	TIDDLEDEVYAQK	-	Euteleostomi (90% of all vertabrates)	62.44	6.4e-06					99% matches to Tropomyosin, a muscle protein, 1% Talin-1, another muscle protein
						2	CGDLEEELKIVTNNLK		Amniota, birds, reptiles, mammals	40.25	0.00066
				Tropomyosin alpha-1 chain	Striated muscle protein	3	LVIIESDLER	-	Euteleostomi (90% of all vertabrates)	64.85	8.7e-05
						2	MEIQEIQLK	-	Euteleostomi (90% of all vertabrates)	52.04	0.0076
						4	LVIIESDLER	-	Euteleostomi (90% of all vertabrates)	76.31	4.5e-06
						1	QLEDELVSLQK	-	Euteleostomi (90% of all vertabrates)	73.03	9.5e-05
						8	KLVIIESDLER	-	Euteleostomi (90% of all vertabrates)	76.4	4.4e-06
						1	SIDDLEDELYAQK	-	Euteleostomi (90% of all vertabrates)	35.13	0.004
						1	CAELEEELKTVTNNLK	-	Euteleostomi (90% of all vertabrates)	34.51	0.00058
						3	LVIIEGDLER	-	Euteleostomi (90% of all vertabrates)	76.18	2.8e-05
						8	KLVIIEGDLER	-	Euteleostomi (90% of all vertabrates)	59.91	0.00096
						1	QLEDELAAMQK	-	Amniota, birds, reptiles, mammals	31.89	0.0094
						4	AADAEAEVASLNR	-	Euteleostomi (90% of all vertabrates)	85.56	3e-06
						3	KAADAEAEVASLNR	-	Euteleostomi (90% of all vertabrates)	58.87	0.00031
						5	SKQLEDELAAMQK	-	Amniota, birds, reptiles, mammals	78.22	2e-06
						4	TIDDLEDELYAQK	-	Euteleostomi (90% of all vertabrates)	53.28	5e-05
				Tropomyosin alpha-3 chain	Striated muscle protein	1	QLEDELAAMQK	-	Amniota, birds, reptiles, mammals	31.2	0.0033					99% matches to Tropomyosin alpha 3 chain, a muscle protein
						4	AADAEAEVASLNR	-	Euteleostomi (90% of all vertabrates)	49.3533	0.002702					99% matches to Tropomyosin alpha 3 chain, a muscle protein
						1	KAADAEAEVASLNR	-	Euteleostomi (90% of all vertabrates)	43.24	0.001					99% matches to Tropomyosin alpha 3 chain, a muscle protein
						1	AADAEAEVASLNRR	-	Euteleostomi (90% of all vertabrates)	41.26	0.0078					99% matches to Tropomyosin alpha 3 chain, a muscle protein
						5	SKQLEDELAAMQK	-	Amniota, birds, reptiles, mammals	60.62	3.3e-05					99% matches to Tropomyosin alpha 3 chain, a muscle protein
						1	TIDDLEDELYAQK	-	Euteleostomi (90% of all vertabrates)	53.44	6.4e-05					99% matches to Tropomyosin alpha 3 chain, a muscle protein
				Myosin-6	Skeletal and cardian muscle protein	1	LAEQELIETSER	-	Euteleostomi (90% of all vertabrates)	71.97	0.00012					Common to Myosin 6 and Myosin 7
						2	NNLLQAELEELR	-	Euteleostomi (90% of all vertabrates)	72.96	5.9e-05					Common to Myosin 6 and Myosin 7
						4	IEELEEELEAER	-	Euteleostomi (90% of all vertabrates)	68.65	0.00015					Common to Myosin 6 and Myosin 9
						1	VVDSLQTSLDAETR	-	Amniota, birds, reptiles, mammals	39.26	0.0035					Common to Myosin 6 and Myosin 12
				Myosin light chain 4	Muscle protein	2	ALGQNPTNAEVLR	-	Amniota, birds, reptiles, mammals	29.52	0.0046
				Myosin light chain 1/3	Muscle protein	2	ITLSQVGDVLR	-	Mammalia	41.61	0.0029
				Myosin light chain 3	Muscle protein	4	ALGQNPTQAEVLR	-	Euteleostomi (90% of all vertabrates)	63.09	1.2e-05
			Milk	Alpha-S1-casein	Milk protein	2	FVVAPFPEVFR	-	Caprinae	57.91	0.00022
							GLSPEVLNENLLR	-	Caprinae	49.55	0.0041
			Blood	Hemoglobin subunit alpha-2	Blood protein	6	MFLSFPTTK	-	Not Unique	31.61	0.0079
							MFLSFPTTK	-	Not Unique	45.62	0.00052
							MFLSFPTTK	-	Not Unique	56.43	6.7e-05
							FLANVSTVLTSK	-	Boreoeutheria (placental mammals)	55.02	5.9e-05					99% matches to hemoglobin
							VGGNAGAYGAEALER	-	Bovidae	97.01	1.5e-07
							VGGNAGAYGAEALER	-	Bovidae	71.08	0.0001
				Hemoglobin subunit beta	Blood protein	6	AAVTAFWGK	-	Pecora	59.4	0.00075
							VVAGVANALAHR	-	Bovidae	42.74	0.0011
							VVAGVANALAHR	-	Bovidae	26.6	0.0065
							VDEVGAEALGR	-	Pecora	76.36	1.8e-05
							VKVDEVGAEALGR	-	Caprinae	52.91	0.0006
				Heat shock protein beta-1	Heat shock protein	2	ALPAAAIEGPAYNR	-	Bovinae	38.88	0.0031					also matches to: white tailed deer and elk, but only in predected sequences
							ALPAAAIEGPAYNR	-	Bovinae	41.94	0.00037					also matches to: white tailed deer and elk, but only in predected sequences
				Serum albumin	Blood protein	4	APQVSTPTLVEISR	-	Caprinae	41.31	0.00013					also matches to: white tailed deer and elk, but only in predected sequences
							KAPQVSTPTLVEISR	-	Caprinae	42.99	0.00037					also matches to: white tailed deer and elk, but only in predected sequences
							KAPQVSTPTLVEISR	-	Caprinae	41.22	0.00039					also matches to: white tailed deer and elk, but only in predected sequences
							KAPQVSTPTLVEISR	-	Caprinae	42.52	0.00068					also matches to: white tailed deer and elk, but only in predected sequences
	DA377	42	Muscle	Tropomyosin alpha-1 chain	Striated muscle protein	3	LVIIESDLER	-	Euteleostomi (90% of all vertabrates)	64.85	8.7e-05	<0.01	<0.01	0.01	Muscle: Vertabrates Blood: Pecora, Bovidae, Caprine
						3	LVIIEGDLER	-	Euteleostomi (90% of all vertabrates)	81.52	6.6e-06
						8	KLVIIESDLER	-	Euteleostomi (90% of all vertabrates)	76.31	4.5e-06
						6	KLVIIEGDLER	-	Euteleostomi (90% of all vertabrates)	81.52	6.6e-06
						3	ATDAEADVASLNR	-	Euteleostomi (90% of all vertabrates)	61.08	4.2e-05					99% matches to Tropomyosin, a muscle protein, 1% Talin-1, another muscle protein
						3	AADAEAEVASLNR	-	Euteleostomi (90% of all vertabrates)	79.71	1.3e-05
						1	SKQLEDELAAMQK	-	Amniota, birds, reptiles, mammals	55.17	0.00027
						4	TIDDLEDELYAQK	-	Euteleostomi (90% of all vertabrates)	70.75	2.8e-06
						3	SIDDLEDELYAQK	-	Euteleostomi (90% of all vertabrates)	68.27	4e-07
				Tropomyosin beta chain	Striated muscle protein	2	LVILEGELER	-	Euteleostomi (90% of all vertabrates)	52.69	0.0058
						5	TIDDLEDEVYAQK	-	Euteleostomi (90% of all vertabrates)	60.33	5.7e-06
						1	AISEELDNALNDITSL	-	Tetropoda	35.92	0.00044
						5	IQLVEEELDRAQER	-	Euteleostomi (90% of all vertabrates)	71.11	7.1e-06
						4	RIQLVEEELDRAQER	-	Euteleostomi (90% of all vertabrates)	44.95	0.0042
						17	KLVILEGELER	-	Euteleostomi (90% of all vertabrates)	60.54	0.00017
				Troponin T	Skeletal muscle	2	ALSSMGANYSSYLAK	-	Euteleostomi (90% of all vertabrates)	45.39	0.0016
				Myosin 6	Muscle protein	1	DIDDLELTLAK	NA	Gnathostomata (all jawed vertebrates)	35.08	0.015					Common to Myosin 6 and Myosin 7, a muscle protein
						2	NNLLQAELEELR	Deamidated (NQ)	Euteleostomi (90% of all vertabrates)	63.1	0.00011					Common to Myosin 6 and Myosin 7, a muscle protein
						1	IEELEEELEAER	NA	Biulateria (animals with left and right mirrored sides)	73.8	4.7e-05					Common to Myosin proteins
				Myosin-1	Muscle protein	2	ANLLQAEIEELR	2 Deamidated (NQ)	Amniota, birds, reptiles, mammals	62.35	0.00091					Common to Myosin proteins
						1	RANLLQAEIEELR	2 Deamidated (NQ)	Amniota, birds, reptiles, mammals	25.45	0.014					Common to Myosin proteins
			Blood	Hemoglobin subunit beta	Blood protein	3	AAVTAFWGK	NA	Pecora	36.56	0.004					Also matches to two bacterium from the ruminant microbiome
							LLVVYPWTQR	NA	Not Unique	48.03	0.0033
							VDEVGGEALGR	NA	Not Unique	38.21	0.019					Not unique to species, but is unique to hemoglobin
				Hemoglobin subunit alpha	Blood protein	3	MFLSFPTTK	Oxidation (M)	Mammalia	32.72	0.0012
							MFLSFPTTK	Oxidation (M)	Mammalia	28.5	0.0042
				Serum albumin	Blood protein	2	APQVSTPTLVEISR	Deamidated (NQ)	Caprinae	29.32	0.0018					also matches to: white tailed deer and elk, but only in predected sequences
							KAPQVSTPTLVEISR	NA	Caprinae	41.69	0.0003					also matches to: white tailed deer and elk, but only in predected sequences
	DA708	13	Muscle	Tropomyosin beta chain	Striated muscle protein	1	KLVILEGELER	NA	Euteleostomi (90% of all vertabrates)	51.93	0.005	<0.01	<0.01	0.01	Muscle: Vertabrates
						2	IQLVEEELDR	NA	Euteleostomi (90% of all vertabrates)	74.79	5.2e-05
						1	ATDAEADVASLNR	NA	Euteleostomi (90% of all vertabrates)	82.42	2.2e-07
				Tropomyosin alpha chain	Striated muscle protein	1	LVIIESDLER	NA	Euteleostomi (90% of all vertabrates)	40.68	0.0047
						1	KLVIIESDLER	NA	Euteleostomi (90% of all vertabrates)	48.06	0.00057
	DA709	8		No dietary proteins								>0.01	>0.01	0.01	NA
	DA710	12		No dietary proteins								9.19	2.17	0.01	NA
	DA711	21		No dietary proteins								6.25	1	0.01	NA
	DA712	4		No dietary proteins								>0.01	>0.01	0.01	NA
	DA713	9		No dietary proteins								>0.01	>0.01	0.01	NA
