# Supplementary material for: Curated cauldrons: Preserved proteins from early copper-alloy vessels illuminate feasting practices in the Caucasian steppe
Source: iScience. 2023 Aug 24;26(9):107482. doi: 10.1016/j.isci.2023.107482 (PMC10517358; doi:10.1016/j.isci.2023.107482)
Supplement: Table S2. Sample information for each file uploaded to the proteomeXchange [file mmc3.xlsx]

## Sheet: Sheet1
Site	Lab ID	Raw file	MGF	Mascot DAT
Maykop kurgan	DA710	20200228_015_S214398_DA710	20200228_015_S214398_DA710	DA710_F302316
Inozemtsevo	DA370	20190812_055_S201990_DA370	20190812_055_S201990_DA370	DA370_F302311
Inozemtsevo	DA377	20190812_057_S201991_DA377	20190812_057_S201991_DA377	DA377_F302312
Tsarskaya (Klady Cemetery)	DA707	20200228_008_S214395_DA707	20200228_008_S214395_DA707	DA707_F302313
Tsarskaya (Klady Cemetery)	DA708	20200228_011_S214396_DA708	20200228_011_S214396_DA708	DA708_F302314
Tsarskaya (Klady Cemetery)	DA709	20200228_013_S214397_DA709	20200228_013_S214397_DA709	DA709_F302315
Klady Cemetery (Kurgan 11)	DA711	20200228_017_S214399_DA711	20200228_017_S214399_DA711	DA711_F302317
Klady Cemetery (Kurgan 31)	DA712	20200228_021_S214400_DA712	20200228_021_S214400_DA712	DA712_F302318		s
Klady Cemetery (Kurgan 31)	DA713	20200228_023_S214401_DA713	20200228_023_S214401_DA713	DA713_F302319
Positive control A	DA381	20190812_065_S201994_DA381	20190812_065_S201994_DA381	DA381_F302927
Positive control B	DA382	20200228_027_S214403_DA715	20200228_027_S214403_DA715	DA715_F302321
Extraction Blank A	DA715	20190812_067_S201995_DA382	20190812_067_S201995_DA382	DA382_F302928
Extraction Blank B	DA716	20200228_030_S214404_DA716	20200228_030_S214404_DA716	DA716_F302322
